# Supplementary material for: Comparative Analysis of Triglycerides From Different Regions and Mature Lactation Periods in Chinese Human Milk Project (CHMP) Study
Source: Front Nutr. 2021 Dec 23;8:798821. doi: 10.3389/fnut.2021.798821 (PMC8734425; doi:10.3389/fnut.2021.798821)
Supplement: Supplementary file 1 [file Table_1.XLSX]

## Sheet: Table S1
Table S1 TAGs with specific FA chain and composition of TAGs inmature milk (%)a
composition	abbreviation	compound	precursor ion	product ion	Region
					chengdu (day)						Weihai (day)						Lanzhou (day)					Jinhua (day)						Beijing (day)						Guangzhou (day)						Zhengzhou (day)						Harbin (day)
					30	60	90	120	150	180	30	60	90	120	150	180	30	60	90	120	150	30	60	90	120	150	180	30	60	90	120	150	180	30	60	90	120	150	180	30	60	90	120	150	180	30	60	90	120
12:0/10:0/12:0	LaCaLa	34-0 TAG	628.8	439.3	0.032±0.014	0.041±0.022	0.04±0.016	0.024±0.013	0.054±0.012	0.037±0.027	0.028±0.004	0.056±0.002	0.046±0.012	0.052±0.007	0.046±0.019	0.06±0.025	0.134±0.058	0.188±0.056	0.142±0.078	0.152±0.012	0.128±0.094	0.12±0.091	0.083±0.046	0.175±0.135	0.103±0.038	0.13±0.025	0.094±0.021	0.031±0	0.025±0.009	0.033±0.013	0.047±0.027	0.033±0.013	0.089±0.008	0.191±0.067	0.141±0.134	0.12±0.11	0.314±0.358	0.101±0.058	0.123±0.081	0.038±0.011	0.037±0.017	0.088±0.011	0.053±0.02	0.05±0.027	0.046±0.023	0.028±0.011	0.035±0.009	0.031±0.011	0.077±0.09
12:0/12:0/12:0	LaLaLa	36-0 TAG	656.7	439.3	0.09±0.046	0.122±0.069	0.114±0.042	0.074±0.038	0.159±0.035	0.113±0.077	0.08±0.012	0.16±0.003	0.155±0.05	0.153±0.027	0.152±0.068	0.214±0.098	0.405±0.171	0.555±0.11	0.391±0.221	0.448±0.059	0.408±0.312	0.339±0.235	0.225±0.145	0.542±0.426	0.286±0.091	0.393±0.088	0.266±0.068	0.113±0	0.088±0.032	0.11±0.053	0.174±0.109	0.128±0.061	0.346±0.056	0.578±0.229	0.426±0.404	0.374±0.337	1.044±1.189	0.321±0.211	0.384±0.237	0.118±0.043	0.111±0.056	0.301±0.041	0.175±0.068	0.172±0.094	0.14±0.069	0.099±0.039	0.133±0.028	0.102±0.024	0.1±0.073
12:0/10:0/14:0	LaCaM	36-0 TAG	656.7	439.3	0.03±0.016	0.036±0.02	0.034±0.013	0.026±0.012	0.053±0.011	0.038±0.025	0.024±0.004	0.053±0	0.053±0.02	0.053±0.01	0.054±0.024	0.076±0.037	0.161±0.045	0.209±0.023	0.154±0.075	0.166±0.041	0.16±0.112	0.117±0.068	0.078±0.043	0.189±0.127	0.102±0.028	0.153±0.038	0.102±0.023	0.053±0	0.034±0.013	0.04±0.01	0.06±0.043	0.045±0.017	0.116±0.022	0.187±0.075	0.137±0.131	0.116±0.099	0.313±0.334	0.111±0.069	0.137±0.081	0.037±0.013	0.038±0.018	0.096±0.016	0.061±0.021	0.058±0.034	0.048±0.02	0.032±0.011	0.041±0.01	0.032±0.009	0.189±0.246
12:0/14:0/12:0	LaMLa	38-0 TAG	684.6	439.4	0.118±0.062	0.163±0.095	0.149±0.052	0.108±0.047	0.221±0.051	0.156±0.099	0.102±0.017	0.217±0.001	0.229±0.087	0.219±0.042	0.238±0.117	0.335±0.173	0.578±0.206	0.764±0.154	0.541±0.281	0.619±0.141	0.623±0.448	0.473±0.269	0.321±0.208	0.781±0.562	0.407±0.12	0.584±0.142	0.397±0.091	0.196±0	0.149±0.053	0.167±0.087	0.274±0.181	0.219±0.093	0.56±0.094	0.828±0.33	0.593±0.54	0.535±0.45	1.546±1.665	0.476±0.293	0.615±0.354	0.185±0.071	0.17±0.083	0.463±0.085	0.271±0.092	0.286±0.176	0.214±0.089	0.159±0.064	0.219±0.036	0.165±0.03	0.122±0.051
12:0/16:0/10:0	LaPCa	38-0 TAG	684.6	495.3	0.041±0.015	0.064±0.038	0.054±0.015	0.042±0.014	0.081±0.015	0.057±0.032	0.046±0.007	0.079±0.003	0.08±0.029	0.082±0.012	0.077±0.036	0.109±0.051	0.197±0.051	0.253±0.025	0.183±0.073	0.229±0.064	0.21±0.129	0.179±0.087	0.132±0.063	0.261±0.175	0.162±0.039	0.205±0.037	0.139±0.031	0.078±0	0.066±0.018	0.069±0.03	0.1±0.052	0.078±0.025	0.181±0.021	0.299±0.095	0.222±0.19	0.186±0.135	0.457±0.437	0.185±0.093	0.206±0.109	0.084±0.022	0.07±0.024	0.161±0.025	0.103±0.03	0.111±0.06	0.091±0.036	0.057±0.023	0.071±0.013	0.067±0.011	0.118±0.116
10:0/18:1/10:0	CaOCa	38-1 TAG	682.7	493.3	0.032±0.007	0.03±0.015	0.037±0.018	0.027±0.01	0.05±0.014	0.035±0.019	0.03±0.002	0.041±0.003	0.037±0.006	0.043±0.005	0.03±0.009	0.041±0.008	0.053±0.013	0.071±0.023	0.054±0.019	0.061±0.014	0.043±0.022	0.057±0.036	0.049±0.012	0.041±0.012	0.037±0.011	0.04±0.008	0.035±0.007	0.029±0	0.026±0.008	0.03±0.007	0.036±0.013	0.028±0.006	0.057±0.004	0.079±0.01	0.055±0.027	0.049±0.028	0.056±0.017	0.038±0.007	0.049±0.014	0.038±0.009	0.038±0.007	0.06±0.01	0.043±0.011	0.044±0.015	0.04±0.011	0.023±0.01	0.023±0.007	0.024±0.01	0.058±0.062
10:0/12:0/16:1	CaLaPo	38-1 TAG	682.7	493.3	0.011±0.002	0.01±0.004	0.01±0.004	0.008±0.004	0.013±0.001	0.009±0.003	0.008±0.001	0.011±0.001	0.013±0.004	0.018±0.002	0.011±0.003	0.018±0.007	0.018±0.002	0.024±0.008	0.017±0.005	0.018±0.001	0.017±0.012	0.018±0.009	0.015±0.005	0.018±0.006	0.013±0.003	0.02±0.003	0.015±0.003	0.012±0	0.009±0.004	0.012±0.004	0.014±0.006	0.012±0.003	0.022±0.002	0.036±0.006	0.027±0.015	0.024±0.015	0.02±0.002	0.017±0.003	0.026±0.008	0.015±0.004	0.017±0.003	0.022±0.007	0.017±0.005	0.015±0.007	0.015±0.004	0.009±0.003	0.008±0.003	0.009±0.004	0.093±0.126
12:0/16:0/12:0	LaPLa	40-0 TAG	712.8	495.5	0.156±0.071	0.241±0.145	0.209±0.061	0.165±0.058	0.303±0.063	0.222±0.131	0.152±0.029	0.29±0.001	0.33±0.144	0.309±0.046	0.318±0.153	0.471±0.223	0.665±0.196	0.818±0.13	0.57±0.23	0.698±0.19	0.739±0.49	0.555±0.243	0.386±0.234	0.935±0.58	0.567±0.149	0.827±0.215	0.562±0.157	0.272±0	0.197±0.053	0.203±0.115	0.313±0.186	0.272±0.122	0.6±0.118	1.086±0.435	0.768±0.681	0.697±0.534	1.884±1.754	0.728±0.422	0.825±0.455	0.227±0.087	0.205±0.095	0.527±0.092	0.344±0.114	0.397±0.242	0.273±0.1	0.216±0.089	0.264±0.038	0.246±0.043	0.169±0.052
16:0/10:0/14:0	PCaM	40-0 TAG	712.8	467.4	0.112±0.068	0.146±0.092	0.129±0.047	0.109±0.037	0.198±0.052	0.143±0.089	0.08±0.018	0.181±0.008	0.23±0.104	0.186±0.04	0.249±0.123	0.368±0.216	0.541±0.165	0.688±0.219	0.439±0.217	0.506±0.163	0.588±0.442	0.372±0.172	0.245±0.183	0.714±0.466	0.339±0.125	0.622±0.219	0.416±0.139	0.197±0	0.128±0.045	0.127±0.058	0.226±0.173	0.197±0.089	0.468±0.115	0.703±0.329	0.501±0.468	0.436±0.336	1.317±1.324	0.46±0.285	0.611±0.352	0.129±0.054	0.132±0.074	0.382±0.112	0.234±0.084	0.243±0.177	0.17±0.06	0.157±0.084	0.196±0.018	0.143±0.019	0.248±0.241
12:0/18:0/10:0	LaSCa	40-0 TAG	712.8	495.5	0.047±0.013	0.072±0.043	0.064±0.018	0.057±0.014	0.096±0.021	0.068±0.031	0.054±0.009	0.082±0.003	0.089±0.036	0.086±0.012	0.079±0.038	0.122±0.052	0.21±0.049	0.248±0.031	0.176±0.048	0.232±0.075	0.218±0.105	0.161±0.058	0.126±0.047	0.247±0.13	0.164±0.044	0.218±0.042	0.16±0.038	0.09±0	0.073±0.016	0.074±0.024	0.095±0.044	0.083±0.028	0.176±0.038	0.284±0.1	0.214±0.171	0.18±0.118	0.442±0.378	0.212±0.1	0.205±0.1	0.072±0.02	0.067±0.021	0.138±0.021	0.105±0.032	0.111±0.054	0.088±0.026	0.056±0.017	0.067±0.008	0.07±0.012	0.186±0.202
18:1/10:0/12:0	OCaLa	40-1 TAG	710.8	411.4	0.277±0.065	0.257±0.087	0.311±0.11	0.253±0.089	0.446±0.102	0.323±0.134	0.242±0.029	0.353±0.006	0.361±0.084	0.381±0.028	0.335±0.091	0.405±0.057	0.455±0.136	0.575±0.081	0.375±0.165	0.491±0.122	0.355±0.193	0.344±0.234	0.301±0.078	0.318±0.104	0.275±0.087	0.342±0.078	0.365±0.01	0.169±0	0.141±0.039	0.153±0.034	0.215±0.088	0.201±0.037	0.376±0.031	0.585±0.071	0.473±0.186	0.433±0.207	0.506±0.197	0.453±0.111	0.468±0.164	0.281±0.066	0.335±0.059	0.489±0.063	0.422±0.084	0.405±0.109	0.407±0.07	0.198±0.044	0.194±0.044	0.192±0.071	0.468±0.486
18:2/12:0/10:0	LLaCa	40-2 TAG	708.8	411.4	0.149±0.066	0.087±0.025	0.127±0.04	0.118±0.064	0.18±0.023	0.122±0.05	0.124±0.025	0.251±0.053	0.184±0.046	0.263±0.052	0.242±0.013	0.208±0.053	0.266±0.103	0.239±0.075	0.208±0.071	0.191±0.065	0.196±0.09	0.168±0.073	0.183±0.056	0.164±0.05	0.124±0.037	0.214±0.04	0.21±0.02	0.121±0	0.073±0.036	0.094±0.03	0.118±0.065	0.117±0.048	0.186±0.041	0.191±0.026	0.143±0.055	0.158±0.06	0.222±0.042	0.197±0.095	0.211±0.037	0.177±0.054	0.214±0.069	0.306±0.049	0.292±0.072	0.268±0.088	0.289±0.078	0.135±0.009	0.152±0.03	0.125±0.04	0.19±0.145
14:0/12:0/16:0	MLaP	42-0 TAG	740.9	495.5	0.108±0.058	0.157±0.097	0.131±0.041	0.124±0.031	0.21±0.042	0.159±0.094	0.09±0.023	0.178±0.013	0.252±0.132	0.192±0.027	0.269±0.145	0.384±0.213	0.492±0.115	0.586±0.176	0.38±0.141	0.46±0.169	0.568±0.409	0.34±0.128	0.223±0.144	0.686±0.395	0.348±0.126	0.621±0.212	0.445±0.21	0.215±0	0.144±0.038	0.128±0.072	0.208±0.154	0.194±0.082	0.431±0.101	0.71±0.324	0.492±0.46	0.425±0.319	1.249±1.07	0.488±0.251	0.631±0.352	0.125±0.051	0.129±0.071	0.345±0.093	0.24±0.084	0.273±0.204	0.176±0.054	0.183±0.098	0.196±0.016	0.175±0.021	0.232±0.205
12:0/18:1/12:0	LaOLa	42-1 TAG	738.8	521.3	0.45±0.159	0.503±0.264	0.604±0.233	0.444±0.118	0.797±0.242	0.642±0.331	0.398±0.083	0.626±0.001	0.717±0.259	0.67±0.139	0.638±0.236	0.88±0.192	0.992±0.288	1.133±0.209	0.864±0.284	1.062±0.222	0.858±0.456	0.847±0.514	0.558±0.218	0.793±0.213	0.631±0.106	0.707±0.018	0.701±0.123	0.545±0	0.417±0.149	0.419±0.195	0.617±0.333	0.564±0.261	1.112±0.191	1.172±0.199	0.833±0.581	0.818±0.531	1.121±0.296	0.752±0.232	1.021±0.357	0.477±0.144	0.506±0.142	0.998±0.058	0.742±0.218	0.832±0.447	0.575±0.115	0.385±0.154	0.493±0.088	0.482±0.126	0.283±0.044
18:2/12:0/12:0	LLaLa	42-2 TAG	736.6	519.4	0.222±0.142	0.137±0.061	0.212±0.074	0.185±0.09	0.283±0.064	0.216±0.104	0.176±0.027	0.397±0.076	0.319±0.111	0.417±0.121	0.417±0.055	0.396±0.11	0.526±0.171	0.48±0.122	0.387±0.136	0.407±0.132	0.414±0.18	0.345±0.147	0.318±0.119	0.343±0.147	0.238±0.04	0.366±0.08	0.363±0.075	0.388±0	0.218±0.107	0.249±0.113	0.35±0.213	0.398±0.219	0.565±0.121	0.329±0.07	0.228±0.15	0.259±0.15	0.402±0.037	0.306±0.19	0.364±0.1	0.34±0.111	0.361±0.155	0.661±0.091	0.542±0.149	0.563±0.239	0.451±0.152	0.321±0.097	0.403±0.036	0.317±0.058	0.171±0.077
18:2/14:0/10:0	LMCa	42-2 TAG	736.6	547.3	0.067±0.04	0.042±0.018	0.062±0.022	0.059±0.022	0.084±0.014	0.063±0.028	0.054±0.009	0.104±0.018	0.095±0.034	0.121±0.035	0.115±0.014	0.112±0.045	0.169±0.043	0.154±0.03	0.119±0.038	0.126±0.036	0.132±0.048	0.103±0.038	0.098±0.029	0.107±0.045	0.073±0.01	0.115±0.023	0.107±0.024	0.138±0	0.077±0.035	0.082±0.029	0.107±0.058	0.113±0.038	0.179±0.026	0.098±0.019	0.07±0.039	0.075±0.035	0.11±0.012	0.086±0.046	0.11±0.03	0.107±0.025	0.114±0.04	0.192±0.038	0.162±0.036	0.154±0.062	0.138±0.044	0.096±0.031	0.118±0.015	0.089±0.016	0.085±0.028
18:0/14:0/12:0	SMLa	44-0 TAG	768.9	551.4	0.151±0.029	0.249±0.13	0.211±0.056	0.208±0.028	0.315±0.075	0.251±0.121	0.188±0.055	0.255±0.001	0.339±0.167	0.307±0.001	0.303±0.143	0.463±0.181	0.561±0.069	0.612±0.113	0.477±0.096	0.59±0.225	0.649±0.29	0.481±0.153	0.347±0.125	0.774±0.356	0.553±0.177	0.77±0.198	0.51±0.201	0.281±0	0.259±0.073	0.24±0.137	0.275±0.124	0.29±0.103	0.51±0.173	0.97±0.378	0.744±0.599	0.65±0.406	1.577±1.087	0.911±0.311	0.862±0.409	0.219±0.036	0.205±0.068	0.403±0.093	0.364±0.138	0.443±0.257	0.328±0.094	0.221±0.061	0.244±0.035	0.313±0.059	0.322±0.185
16:0/10:0/18:0	PCaS	44-0 TAG	768.9	495.4	0.282±0.033	0.483±0.226	0.38±0.094	0.374±0.065	0.537±0.115	0.434±0.183	0.358±0.094	0.438±0.004	0.562±0.274	0.565±0.038	0.53±0.24	0.768±0.335	0.861±0.074	0.97±0.198	0.791±0.147	0.929±0.361	1.043±0.452	0.854±0.284	0.62±0.184	1.297±0.587	0.984±0.279	1.342±0.323	0.834±0.3	0.435±0	0.461±0.14	0.412±0.197	0.46±0.184	0.487±0.151	0.738±0.184	1.691±0.604	1.276±0.939	1.129±0.626	2.556±1.702	1.588±0.494	1.483±0.686	0.411±0.052	0.371±0.101	0.68±0.18	0.634±0.23	0.747±0.386	0.601±0.174	0.405±0.112	0.432±0.064	0.564±0.106	0.771±0.591
18:1/16:0/10:0	OPCa	44-1 TAG	766.9	577.3	0.605±0.065	0.766±0.289	0.73±0.172	0.622±0.055	0.831±0.121	0.724±0.144	0.667±0.083	0.67±0.021	0.704±0.204	0.815±0.053	0.59±0.16	0.793±0.096	0.713±0.069	0.833±0.119	0.754±0.103	0.884±0.1	0.713±0.221	0.786±0.187	0.75±0.081	0.718±0.111	0.805±0.125	0.77±0.077	0.659±0.059	0.467±0	0.543±0.113	0.492±0.041	0.56±0.105	0.517±0.074	0.743±0.104	1.168±0.124	0.897±0.282	0.884±0.319	0.942±0.064	0.829±0.096	0.955±0.11	0.679±0.017	0.645±0.055	0.825±0.137	0.723±0.121	0.724±0.133	0.797±0.133	0.456±0.186	0.507±0.069	0.621±0.095	0.613±0.208
18:1/14:0/12:0	OMLa	44-1 TAG	766.9	549.4	0.371±0.144	0.416±0.215	0.495±0.189	0.4±0.069	0.642±0.168	0.546±0.274	0.305±0.074	0.462±0.041	0.621±0.271	0.535±0.082	0.596±0.25	0.806±0.249	0.841±0.211	0.888±0.228	0.662±0.195	0.809±0.24	0.745±0.415	0.629±0.308	0.392±0.174	0.731±0.214	0.511±0.112	0.663±0.081	0.657±0.252	0.49±0	0.326±0.096	0.311±0.153	0.457±0.279	0.454±0.192	0.902±0.185	0.97±0.256	0.691±0.492	0.683±0.454	0.951±0.238	0.627±0.204	0.946±0.367	0.334±0.097	0.39±0.135	0.75±0.108	0.611±0.182	0.673±0.43	0.463±0.107	0.346±0.138	0.431±0.072	0.42±0.09	0.325±0.092
18:2/16:0/10:0	LPCa	44-2 TAG	764.9	575.4	0.291±0.059	0.25±0.081	0.29±0.064	0.276±0.09	0.329±0.018	0.256±0.05	0.312±0.024	0.427±0.068	0.336±0.105	0.499±0.041	0.379±0.003	0.379±0.102	0.355±0.062	0.347±0.079	0.313±0.061	0.332±0.039	0.328±0.08	0.342±0.056	0.422±0.076	0.306±0.066	0.348±0.046	0.403±0.052	0.346±0.013	0.283±0	0.239±0.077	0.246±0.045	0.262±0.08	0.278±0.047	0.337±0.053	0.353±0.012	0.271±0.059	0.293±0.076	0.348±0.068	0.313±0.119	0.35±0.044	0.389±0.025	0.376±0.064	0.451±0.063	0.435±0.043	0.423±0.107	0.475±0.107	0.318±0.049	0.358±0.031	0.353±0.044	0.259±0.078
18:2/14:0/12:0	LMLa	44-2 TAG	764.9	547.4	0.182±0.125	0.116±0.056	0.172±0.065	0.162±0.063	0.229±0.045	0.185±0.09	0.132±0.029	0.286±0.036	0.278±0.125	0.316±0.098	0.373±0.053	0.361±0.157	0.396±0.115	0.35±0.102	0.261±0.09	0.275±0.091	0.315±0.133	0.226±0.085	0.193±0.083	0.299±0.168	0.197±0.024	0.331±0.102	0.332±0.144	0.276±0	0.144±0.067	0.14±0.061	0.204±0.137	0.242±0.132	0.354±0.071	0.25±0.08	0.164±0.11	0.194±0.104	0.306±0.029	0.229±0.132	0.302±0.108	0.173±0.06	0.204±0.095	0.395±0.098	0.343±0.095	0.353±0.199	0.267±0.077	0.254±0.118	0.306±0.039	0.224±0.021	0.148±0.031
16:0/14:0/16:0	PMP	46-0 TAG	796.6	523.4	0.221±0.02	0.379±0.164	0.291±0.083	0.331±0.065	0.422±0.108	0.36±0.165	0.289±0.066	0.311±0.008	0.44±0.209	0.376±0.029	0.371±0.194	0.625±0.236	0.888±0.1	0.938±0.251	0.74±0.134	0.88±0.356	1.019±0.384	0.768±0.323	0.543±0.167	1.134±0.499	0.646±0.225	0.943±0.252	0.648±0.286	0.525±0	0.545±0.161	0.508±0.236	0.506±0.213	0.571±0.171	0.819±0.33	1.344±0.513	1.069±0.696	0.965±0.421	2.07±1.191	1.556±0.367	1.262±0.542	0.386±0.041	0.342±0.111	0.605±0.176	0.605±0.258	0.724±0.371	0.533±0.124	0.354±0.069	0.377±0.044	0.525±0.047	1.001±0.953
16:0/12:0/18:0	PLaS	46-0 TAG	796.6	523.4	0.214±0.019	0.365±0.158	0.285±0.057	0.302±0.032	0.423±0.111	0.351±0.126	0.281±0.069	0.308±0.002	0.386±0.171	0.311±0.005	0.286±0.155	0.577±0.138	0.804±0.121	0.809±0.141	0.637±0.051	0.865±0.33	0.899±0.301	0.638±0.224	0.514±0.146	0.834±0.34	0.531±0.191	0.705±0.157	0.561±0.163	0.421±0	0.463±0.13	0.437±0.175	0.448±0.157	0.528±0.219	0.815±0.368	1.154±0.468	0.936±0.585	0.831±0.378	1.856±1.132	1.379±0.399	1.072±0.402	0.311±0.036	0.295±0.085	0.508±0.088	0.472±0.16	0.588±0.266	0.432±0.073	0.317±0.043	0.327±0.03	0.436±0.049	0.473±0.248
14:0/18:0/14:0	MSM	46-0 TAG	796.6	495.4	0.083±0.017	0.132±0.063	0.111±0.036	0.138±0.037	0.166±0.039	0.14±0.082	0.1±0.024	0.119±0.009	0.195±0.099	0.154±0.008	0.181±0.101	0.281±0.14	0.46±0.098	0.479±0.146	0.338±0.073	0.395±0.176	0.511±0.246	0.318±0.135	0.205±0.083	0.545±0.235	0.25±0.096	0.428±0.145	0.32±0.204	0.262±0	0.228±0.063	0.212±0.114	0.226±0.124	0.247±0.077	0.422±0.174	0.576±0.234	0.459±0.351	0.398±0.185	0.923±0.506	0.601±0.135	0.589±0.298	0.144±0.021	0.132±0.052	0.271±0.085	0.264±0.11	0.317±0.21	0.214±0.066	0.149±0.044	0.162±0.018	0.204±0.032	0.568±0.623
18:1/16:0/12:0	OPLa	46-1 TAG	794.9	577.3	1.628±0.204	2.118±0.818	2.186±0.499	1.994±0.084	2.611±0.397	2.333±0.648	1.86±0.426	2.054±0.076	2.478±0.922	2.365±0.042	2.242±0.711	3.046±0.404	1.231±0.208	1.119±0.196	1.025±0.246	1.059±0.193	1.189±0.343	1.073±0.207	1.065±0.239	1.46±0.692	2.456±0.406	2.691±0.273	2.461±0.575	1.955±0	1.822±0.41	1.59±0.598	1.959±0.72	2.022±0.554	3.009±0.519	3.981±0.567	2.96±1.421	3.044±1.369	3.932±0.804	3.334±0.409	3.958±1.063	1.763±0.215	1.696±0.314	2.548±0.349	2.383±0.551	2.557±0.951	2.229±0.302	1.528±0.538	1.765±0.187	2.195±0.359	1.914±0.305
18:1/10:0/18:1	OCaO	46-2 TAG	792.8	493.4	1.039±0.189	0.917±0.276	1.198±0.378	1.047±0.214	1.341±0.345	1.193±0.267	0.923±0.097	0.901±0.036	0.975±0.114	0.984±0.045	0.869±0.154	1.051±0.116	1.097±0.24	1.233±0.209	1.188±0.241	1.225±0.223	0.921±0.318	1.215±0.494	0.987±0.061	0.858±0.062	0.861±0.079	0.764±0.142	0.845±0.081	0.642±0	0.656±0.144	0.675±0.098	0.78±0.142	0.667±0.054	0.967±0.05	0.942±0.212	0.753±0.144	0.728±0.211	0.746±0.449	0.567±0.1	0.893±0.186	0.797±0.086	0.931±0.114	1.036±0.05	0.924±0.13	0.936±0.106	0.885±0.091	0.572±0.209	0.61±0.117	0.648±0.17	0.872±0.538
18:1/12:0/16:1	OLaPo	46-2 TAG	792.8	493.4	0.183±0.037	0.164±0.062	0.193±0.077	0.17±0.033	0.199±0.033	0.188±0.049	0.144±0.014	0.131±0.013	0.18±0.068	0.223±0.029	0.155±0.03	0.26±0.049	0.206±0.03	0.239±0.058	0.205±0.036	0.222±0.029	0.218±0.127	0.276±0.115	0.2±0.051	0.231±0.035	0.211±0.027	0.208±0.031	0.193±0.029	0.168±0	0.133±0.037	0.15±0.06	0.162±0.034	0.161±0.033	0.248±0.027	0.252±0.033	0.201±0.097	0.183±0.087	0.202±0.137	0.131±0.054	0.241±0.024	0.177±0.012	0.221±0.039	0.24±0.056	0.211±0.066	0.203±0.104	0.166±0.035	0.131±0.063	0.144±0.059	0.173±0.052	0.149±0.05
18:1/16:1/12:0	OPoLa	46-2 TAG	792.8	493.4	0.751±0.237	0.656±0.227	0.792±0.171	0.766±0.172	0.965±0.067	0.834±0.266	0.795±0.126	1.196±0.142	1.075±0.42	1.427±0.187	1.374±0.123	1.374±0.383	1.227±0.208	1.117±0.196	1.022±0.245	1.056±0.193	1.186±0.342	1.07±0.206	1.062±0.239	1.088±0.268	1.022±0.035	1.311±0.232	1.164±0.292	1.127±0	0.82±0.247	0.807±0.307	0.93±0.38	1.112±0.386	1.33±0.131	1.113±0.166	0.806±0.361	0.926±0.352	1.353±0.204	1.108±0.447	1.303±0.197	1.076±0.131	1.074±0.269	1.475±0.226	1.457±0.27	1.495±0.538	1.35±0.239	1.043±0.252	1.186±0.119	1.265±0.15	0.816±0.343
10:0/18:1/18:2	CaPL	44-2 TAG	764.9	575.4	0.416±0.128	0.235±0.062	0.377±0.101	0.361±0.092	0.451±0.086	0.35±0.111	0.363±0.016	0.537±0.106	0.388±0.056	0.509±0.078	0.502±0.043	0.373±0.061	0.519±0.087	0.475±0.157	0.489±0.073	0.456±0.14	0.404±0.11	0.45±0.139	0.55±0.08	0.329±0.098	0.309±0.061	0.33±0.053	0.378±0.054	0.388±0	0.312±0.114	0.344±0.101	0.372±0.108	0.375±0.043	0.44±0.108	0.217±0.056	0.179±0.019	0.204±0.047	0.25±0.181	0.187±0.066	0.277±0.153	0.479±0.09	0.509±0.069	0.572±0.048	0.568±0.132	0.56±0.166	0.557±0.1	0.365±0.017	0.366±0.016	0.304±0.063	0.238±0.101
16:0/16:0/16:0	PPP	48-0 TAG	824.8	551.4	0.387±0.112	0.654±0.136	0.473±0.188	0.506±0.16	0.614±0.192	0.481±0.192	0.52±0.11	0.497±0.015	0.593±0.183	0.678±0.191	0.5±0.183	0.7±0.305	0.892±0.145	1.028±0.354	0.904±0.226	0.962±0.322	1.114±0.343	1.125±0.647	0.827±0.172	1.668±0.832	0.964±0.275	1.312±0.378	0.715±0.255	0.576±0	0.784±0.374	0.71±0.254	0.592±0.269	0.646±0.186	0.708±0.305	2.006±0.631	1.698±0.582	1.753±0.334	2.678±1.447	2.753±0.8	1.715±0.675	0.63±0.067	0.569±0.159	0.759±0.319	0.847±0.362	0.877±0.306	0.933±0.319	0.486±0.068	0.525±0.158	0.807±0.173	1.436±1.348
18:0/14:0/16:0	SMP	48-0 TAG	824.8	551.4	0.171±0.026	0.267±0.101	0.216±0.051	0.261±0.053	0.323±0.086	0.27±0.107	0.208±0.037	0.23±0.011	0.294±0.12	0.221±0.001	0.211±0.116	0.434±0.133	0.627±0.06	0.649±0.19	0.479±0.061	0.618±0.271	0.722±0.267	0.445±0.2	0.357±0.117	0.635±0.262	0.34±0.127	0.505±0.148	0.434±0.162	0.329±0	0.369±0.126	0.366±0.115	0.326±0.121	0.379±0.126	0.596±0.324	0.876±0.352	0.762±0.361	0.721±0.196	1.31±0.677	1.253±0.248	0.838±0.334	0.2±0.025	0.21±0.066	0.329±0.071	0.35±0.127	0.413±0.176	0.299±0.065	0.26±0.003	0.223±0.03	0.294±0.005	0.704±0.701
18:1/16:0/14:0	OPM	48-1 TAG	822.8	523.4	1.359±0.084	1.817±0.524	1.733±0.357	1.855±0.194	2.156±0.289	2.008±0.525	1.559±0.247	1.484±0.175	1.947±0.723	1.687±0.077	1.738±0.687	2.534±0.359	2.421±0.441	2.555±0.347	2.143±0.177	2.439±0.539	2.386±0.589	2.072±0.533	1.527±0.349	2.333±0.385	1.975±0.547	2.312±0.463	2.152±0.659	1.8±0	1.861±0.308	1.685±0.542	1.766±0.596	1.849±0.446	2.701±0.81	3.12±0.599	2.705±1.015	2.621±0.726	3.346±0.763	2.981±0.309	3.285±0.859	1.411±0.136	1.376±0.321	2.014±0.373	1.979±0.535	2.224±0.82	1.831±0.329	1.333±0.323	1.417±0.125	1.835±0.187	2.691±1.812
18:1/14:0/16:1	OMPo	48-2 TAG	820.9	549.4	0.195±0.017	0.209±0.062	0.209±0.064	0.211±0.012	0.202±0.021	0.211±0.053	0.188±0.004	0.12±0.029	0.192±0.078	0.247±0.004	0.161±0.032	0.31±0.093	0.194±0.054	0.235±0.061	0.193±0.025	0.199±0.03	0.226±0.14	0.268±0.097	0.188±0.036	0.271±0.035	0.24±0.06	0.257±0.057	0.208±0.056	0.176±0	0.165±0.075	0.18±0.062	0.175±0.049	0.164±0.01	0.233±0.013	0.29±0.065	0.265±0.129	0.223±0.073	0.224±0.135	0.151±0.073	0.268±0.056	0.207±0.062	0.235±0.074	0.221±0.086	0.206±0.08	0.193±0.112	0.163±0.049	0.137±0.066	0.147±0.054	0.188±0.035	0.226±0.118
18:1/12:0/18:1	OLaO	48-2 TAG	820.9	603.3	2.965±0.51	2.747±0.779	3.611±0.972	3.306±0.672	3.857±0.894	3.744±0.742	2.706±0.424	2.719±0.227	3.109±0.601	2.797±0.237	3.012±0.567	3.574±0.428	3.632±0.764	3.713±0.567	3.653±0.533	3.901±0.445	3.078±0.872	3.384±1.196	2.615±0.41	2.963±0.322	2.723±0.262	2.439±0.287	2.873±0.214	2.424±0	2.18±0.423	2.111±0.438	2.538±0.771	2.412±0.438	3.462±0.453	2.912±0.417	2.305±0.633	2.357±0.676	2.474±1.032	2.179±0.419	3.114±0.242	2.102±0.18	2.321±0.437	2.867±0.069	2.669±0.361	2.926±0.61	2.542±0.329	1.884±0.678	2.072±0.243	2.232±0.44	2.092±0.322
18:2/16:0/14:0	LPM	48-2 TAG	820.9	523.4	0.747±0.257	0.685±0.188	0.782±0.132	0.889±0.151	1.03±0.124	0.887±0.285	0.863±0.137	1.184±0.111	1.093±0.434	1.28±0.112	1.358±0.22	1.448±0.404	1.253±0.176	1.051±0.175	0.941±0.216	0.956±0.267	1.189±0.236	0.86±0.058	0.867±0.157	0.996±0.292	0.839±0.116	1.28±0.292	1.227±0.431	1.256±0	0.854±0.222	0.841±0.266	0.886±0.376	1.133±0.364	1.232±0.081	0.933±0.214	0.728±0.247	0.874±0.162	1.336±0.212	1.097±0.414	1.224±0.236	0.903±0.106	0.877±0.29	1.286±0.225	1.347±0.272	1.46±0.424	1.248±0.147	1.068±0.213	1.189±0.025	1.182±0.053	0.976±0.201
18:1/12:0/18:2	OLaL	48-3 TAG	818.9	519.4	1.452±0.577	0.853±0.214	1.433±0.405	1.406±0.292	1.677±0.321	1.476±0.408	1.275±0.146	1.879±0.251	1.575±0.356	1.959±0.378	2.179±0.076	1.749±0.173	1.856±0.269	1.571±0.414	1.61±0.319	1.534±0.407	1.497±0.389	1.443±0.445	1.471±0.218	1.246±0.418	1.094±0.149	1.237±0.19	1.527±0.205	1.519±0	0.999±0.36	1.002±0.226	1.178±0.447	1.444±0.462	1.538±0.304	0.78±0.141	0.58±0.11	0.743±0.209	1.058±0.677	0.82±0.344	1.13±0.295	1.303±0.201	1.44±0.29	1.813±0.186	1.84±0.329	1.938±0.347	1.759±0.201	1.33±0.181	1.502±0.13	1.295±0.213	0.938±0.409
18:2/12:0/18:2	LLaL	48-4 TAG	816.9	519.4	0.72±0.497	0.265±0.058	0.505±0.144	0.579±0.251	0.613±0.091	0.508±0.171	0.565±0.129	1.264±0.38	0.725±0.216	1.206±0.372	1.55±0.471	0.781±0.129	1.01±0.323	0.655±0.223	0.701±0.228	0.581±0.227	0.766±0.309	0.636±0.244	0.851±0.146	0.628±0.412	0.495±0.181	0.722±0.224	0.84±0.181	1.067±0	0.501±0.256	0.573±0.204	0.603±0.3	0.853±0.376	0.782±0.293	0.239±0.054	0.182±0.042	0.261±0.07	0.447±0.323	0.361±0.224	0.44±0.168	0.844±0.176	0.942±0.307	1.156±0.266	1.314±0.382	1.302±0.376	1.218±0.381	1.122±0.591	1.152±0.159	0.719±0.085	0.554±0.305
18:1/15:0/16:0	OPeP	49-1 TAG	836.7	537.6	0.03±0.008	0.031±0.005	0.035±0.008	0.047±0.019	0.038±0.013	0.037±0.006	0.035±0.006	0.022±0.005	0.036±0.006	0.035±0.01	0.026±0.01	0.059±0.014	0.07±0.026	0.074±0.019	0.059±0.02	0.054±0.023	0.083±0.043	0.052±0.012	0.04±0.008	0.048±0.007	0.049±0.009	0.067±0.015	0.052±0.013	0.048±0	0.075±0.039	0.084±0.016	0.072±0.029	0.048±0.007	0.086±0.054	0.056±0.005	0.062±0.027	0.051±0.014	0.064±0.018	0.059±0.029	0.042±0.007	0.062±0.009	0.062±0.027	0.072±0.022	0.078±0.049	0.112±0.064	0.076±0.026	0.044±0.014	0.009±0.013	0.047±0.01	0.019±0.026
16:0/18:0/16:0	PSP	50-0 TAG	852.8	579.4	0.524±0.259	0.988±0.155	0.634±0.244	0.66±0.162	0.795±0.23	0.687±0.169	0.754±0.09	0.568±0.051	0.6±0.216	0.645±0.167	0.422±0.198	0.719±0.213	0.828±0.081	0.987±0.369	0.892±0.194	0.978±0.269	1.064±0.416	1.164±0.723	0.981±0.316	1.32±0.695	0.661±0.204	0.829±0.212	0.558±0.163	0.503±0	0.713±0.333	0.788±0.126	0.584±0.22	0.62±0.107	0.695±0.343	1.766±0.69	1.696±0.334	1.787±0.38	2.516±1.481	2.872±0.903	1.454±0.376	0.659±0.063	0.644±0.13	0.698±0.248	0.799±0.283	0.878±0.169	0.919±0.155	0.65±0.084	0.579±0.143	0.95±0.153	1.261±0.903
16:0/18:1/16:0	POP	50-1 TAG	850.8	577.4	3.67±1.074	5.453±0.329	4.1±1.04	3.977±0.592	4.21±0.775	4.065±0.587	4.489±0.464	3.706±0.289	4.01±0.512	4.4±0.863	3.578±0.509	4.257±0.693	3.379±0.58	3.816±0.822	3.888±0.601	4.104±0.798	3.944±0.546	4.463±1.186	4.101±0.392	5.154±0.905	5.85±1.185	5.689±1.153	4.054±0.543	3.605±0	5.54±1.494	4.626±0.742	4.292±0.933	4.289±0.808	3.755±1.08	7.37±0.942	7.473±1.029	7.363±0.705	6.192±1.23	7.985±1.671	6.462±1.188	4.397±0.45	4.21±0.8	4.155±0.948	4.32±0.931	4.172±0.575	4.784±0.761	3.232±0.928	3.442±0.643	4.945±0.774	5.076±1.957
18:1/16:0/16:1	OPPo	50-2 TAG	848.7	577.3	1.203±0.401	1.549±0.281	1.168±0.343	1.124±0.055	0.993±0.139	1.108±0.251	1.309±0.137	0.688±0.163	0.899±0.221	1.281±0.151	0.708±0.044	1.25±0.187	0.749±0.17	1.04±0.32	0.988±0.206	1.07±0.154	0.973±0.319	1.523±0.492	1.384±0.045	1.403±0.205	1.477±0.253	1.325±0.38	0.94±0.139	0.848±0	1.201±0.599	1.17±0.303	1.127±0.404	1.019±0.175	0.957±0.072	1.532±0.28	1.614±0.499	1.367±0.248	0.997±0.607	0.889±0.297	1.353±0.325	1.492±0.488	1.575±0.674	1.148±0.408	1.035±0.281	0.899±0.206	1.076±0.287	0.782±0.34	0.8±0.208	1.162±0.207	0.95±0.044
18:1/14:0/18:1	OMO	50-2 TAG	848.7	603.5	3.692±0.393	3.927±0.473	4.102±0.675	3.982±0.712	4.135±0.261	4.324±0.446	3.529±0.153	2.674±0.483	3.52±0.756	3.384±0.065	3.217±0.688	4.294±0.136	4.42±0.909	4.77±0.589	4.519±0.265	4.679±0.458	4.226±0.854	4.374±0.995	3.449±0.359	4.314±0.439	3.818±0.561	3.571±0.496	3.804±0.548	3.519±0	3.791±0.767	3.473±0.57	3.747±0.759	3.618±0.253	4.773±0.762	4.064±0.387	3.982±0.76	3.815±0.415	3.243±1.287	3.105±0.909	4.309±0.418	3.258±0.331	3.491±0.468	3.543±0.434	3.465±0.557	3.473±0.819	3.254±0.619	2.502±0.821	2.617±0.445	3.19±0.369	3.959±1.779
16:0/18:2/16:0	PLP	50-2 TAG	848.7	551.4	2.385±0.449	3.001±0.149	2.375±0.68	2.451±0.391	2.452±0.635	2.265±0.396	2.981±0.066	2.78±0.089	2.503±0.532	3.499±0.478	2.663±0.001	2.803±0.617	2.193±0.375	2.328±0.56	2.406±0.506	2.317±0.472	2.603±0.349	3.067±0.759	3.203±0.161	3.022±0.381	3.455±0.255	3.818±0.409	2.682±0.351	3.088±0	3.343±0.627	3.235±0.451	2.903±0.763	3.294±0.386	2.433±0.432	3.374±0.49	3.327±0.428	3.53±0.442	3.129±0.755	3.36±0.359	3.358±0.228	3.791±0.525	3.468±0.582	3.198±0.715	3.464±0.625	3.306±0.6	3.809±0.715	2.852±0.146	2.904±0.161	3.721±0.287	2.941±0.647
18:2/14:0/18:1	LMO	50-3 TAG	846.9	547.3	1.793±0.495	1.288±0.197	1.704±0.324	1.862±0.09	1.931±0.072	1.82±0.416	1.742±0.232	1.879±0.011	1.822±0.528	2.159±0.284	2.523±0.032	2.219±0.21	2.223±0.285	1.991±0.465	1.898±0.314	1.758±0.342	1.968±0.276	1.652±0.264	1.592±0.176	1.664±0.583	1.344±0.108	1.624±0.207	1.988±0.559	2.15±0	1.491±0.37	1.467±0.245	1.549±0.516	1.876±0.389	1.999±0.196	0.954±0.218	0.847±0.056	1.011±0.059	1.366±0.866	0.947±0.445	1.457±0.304	1.543±0.025	1.657±0.273	1.965±0.27	2.073±0.246	2.132±0.422	1.886±0.12	1.658±0.256	1.7±0.197	1.568±0.153	1.544±0.166
18:2/16:0/16:1	LPPo	50-3 TAG	846.9	575.5	0.618±0.098	0.62±0.161	0.548±0.155	0.586±0.081	0.474±0.101	0.467±0.073	0.767±0.117	0.487±0.039	0.484±0.155	0.952±0.027	0.545±0.095	0.675±0.163	0.311±0.064	0.384±0.154	0.373±0.096	0.354±0.046	0.399±0.097	0.597±0.167	0.68±0.081	0.531±0.135	0.607±0.093	0.629±0.099	0.474±0.063	0.462±0	0.449±0.146	0.513±0.133	0.454±0.145	0.485±0.082	0.408±0.106	0.441±0.109	0.458±0.134	0.423±0.064	0.423±0.351	0.276±0.122	0.481±0.169	0.851±0.314	0.855±0.355	0.606±0.2	0.597±0.128	0.511±0.125	0.614±0.167	0.486±0.1	0.548±0.183	0.644±0.076	0.496±0.207
18:2/14:0/18:2	LML	50-4 TAG	844.8	547.3	0.843±0.567	0.337±0.055	0.557±0.133	0.696±0.189	0.674±0.053	0.591±0.19	0.757±0.25	1.14±0.208	0.814±0.28	1.324±0.319	1.715±0.458	0.982±0.278	1.261±0.265	0.879±0.296	0.887±0.287	0.689±0.211	1.062±0.322	0.753±0.196	0.968±0.099	0.888±0.617	0.594±0.178	0.926±0.299	1.072±0.394	1.737±0	0.809±0.381	0.827±0.179	0.828±0.364	1.196±0.403	1.055±0.319	0.276±0.09	0.239±0.028	0.324±0.039	0.587±0.448	0.396±0.241	0.548±0.197	1.039±0.088	1.088±0.324	1.264±0.326	1.489±0.461	1.504±0.292	1.352±0.267	1.371±0.739	1.347±0.232	0.963±0.175	0.815±0.393
18:1/16:0/17:0	OPMa	51-1 TAG	864.9	565.3	0.074±0.04	0.094±0.013	0.08±0.019	0.086±0.024	0.082±0.023	0.08±0.013	0.096±0.012	0.059±0.013	0.075±0.013	0.068±0.022	0.051±0.015	0.118±0.015	0.118±0.024	0.121±0.026	0.115±0.046	0.115±0.03	0.144±0.068	0.104±0.028	0.104±0.028	0.107±0.019	0.125±0.022	0.13±0.02	0.115±0.024	0.084±0	0.163±0.109	0.184±0.065	0.161±0.099	0.1±0.018	0.171±0.119	0.114±0.014	0.145±0.051	0.112±0.015	0.143±0.033	0.131±0.043	0.093±0.019	0.139±0.015	0.139±0.052	0.142±0.039	0.146±0.085	0.257±0.221	0.16±0.037	0.115±0.045	0.064±0.011	0.102±0.022	0.187±0.12
18:1/17:1/16:0	OMoP	51-2 TAG	862.7	589.4	0.06±0.021	0.065±0.01	0.054±0.018	0.063±0.016	0.057±0.016	0.053±0.008	0.064±0.011	0.043±0.005	0.049±0.011	0.055±0.014	0.043±0.004	0.092±0.013	0.251±0.036	0.272±0.034	0.284±0.07	0.322±0.115	0.291±0.144	0.248±0.083	0.176±0.065	0.384±0.195	0.247±0.063	0.289±0.075	0.164±0.068	0.037±0	0.057±0.026	0.07±0.024	0.054±0.026	0.04±0.003	0.057±0.033	0.06±0.007	0.08±0.027	0.066±0.007	0.071±0.024	0.062±0.013	0.057±0.02	0.118±0.014	0.111±0.034	0.105±0.026	0.113±0.037	0.138±0.075	0.122±0.007	0.088±0.021	0.067±0.008	0.056±0.015	0.098±0.06
18:1/15:0/18:1	OPeO	51-2 TAG	862.7	603.4	0.171±0.046	0.168±0.02	0.189±0.023	0.202±0.051	0.164±0.037	0.172±0.026	0.168±0.032	0.084±0.019	0.136±0.017	0.125±0.043	0.1±0.019	0.232±0.048	0.246±0.092	0.268±0.054	0.265±0.073	0.24±0.052	0.257±0.08	0.224±0.024	0.214±0.029	0.203±0.039	0.207±0.04	0.202±0.035	0.193±0.039	0.171±0	0.294±0.17	0.327±0.057	0.322±0.189	0.192±0.044	0.303±0.147	0.149±0.037	0.203±0.073	0.152±0.024	0.15±0.074	0.132±0.048	0.129±0.05	0.254±0.03	0.265±0.083	0.229±0.049	0.236±0.098	0.327±0.222	0.245±0.054	0.22±0.093	0.119±0.025	0.175±0.049	0.401±0.271
18:0/16:0/18:0	SPS	52-0 TAG	880.7	579.4	0.263±0.133	0.465±0.094	0.302±0.073	0.297±0.052	0.387±0.125	0.389±0.088	0.357±0.038	0.256±0.037	0.256±0.06	0.206±0.041	0.15±0.087	0.263±0.074	0.533±0.071	0.588±0.235	0.511±0.158	0.62±0.201	0.721±0.42	0.63±0.387	0.624±0.34	0.574±0.311	0.261±0.103	0.315±0.078	0.303±0.108	0.32±0	0.366±0.2	0.582±0.141	0.411±0.169	0.375±0.074	0.551±0.303	0.665±0.3	0.762±0.225	0.771±0.232	1.344±1.136	1.511±0.612	0.544±0.138	0.361±0.02	0.361±0.078	0.372±0.08	0.384±0.09	0.542±0.318	0.469±0.182	0.359±0.105	0.323±0.043	0.435±0.033	0.426±0.061
18:0/16:0/18:1	SPO	52-1 TAG	878.9	577.4	3.699±1.526	5.994±0.808	4.225±0.843	4.199±0.298	4.391±0.653	4.698±0.93	4.781±0.446	3.168±0.503	3.253±0.761	3.007±0.534	2.293±0.861	4.13±0.875	2.78±0.065	3.138±0.708	3.119±0.729	3.595±0.639	3.323±0.965	3.448±1.193	3.403±0.921	3.182±0.647	3.423±0.954	3.302±0.714	3.106±0.592	2.226±0	4.321±2.013	3.659±0.643	3.287±0.862	3.128±0.757	3.123±1.326	4.933±1.08	6.062±0.906	5.392±0.954	4.404±0.709	6.501±1.858	4.419±0.674	3.108±0.148	3.194±0.558	2.922±0.468	3.098±0.399	3.467±0.989	3.519±0.618	3.278±0.927	2.897±0.238	4.02±0.191	3.69±0.418
18:1/16:0/18:1	OPO	52-2 TAG	876.7	577.4	11.277±1.179	11.872±0.342	11.184±0.492	10.619±0.476	10.213±0.57	10.789±0.969	10.572±0.519	9.907±0.621	13.038±5.229	9.21±0.554	9.164±0.052	10.256±0.47	10.223±1.232	10.135±1.239	10.877±0.969	11.054±1.581	10.815±1.732	10.533±0.378	10.166±0.234	11.839±2.006	13.974±0.787	12.296±1.038	12.024±0.985	13.147±0	14.143±1.712	15.192±2.538	15.375±1.991	13.07±1.524	14.044±1.298	14.866±1.582	15.569±1.864	15.338±0.881	10.072±3.278	15.695±2.629	12.728±3.247	11.06±0.755	10.666±0.814	9.686±0.673	9.295±0.956	8.889±0.941	9.664±0.734	12.899±3.274	13.074±1.16	15.217±1.207	14.285±0.716
18:1/16:0/18:2	OPL	52-3 TAG	874.8	577.3	10.58±0.619	10.181±0.309	9.781±0.407	9.811±0.119	8.914±0.626	9.31±0.86	9.865±0.327	9.551±0.25	9.674±0.947	9.403±0.274	9.099±0.808	9.274±0.331	8.252±1.039	8.116±0.545	8.873±0.573	8.654±0.928	8.819±0.986	9.288±0.399	9.624±0.472	8.772±0.722	10.936±0.921	10.019±0.809	10.133±0.58	11.222±0	11.237±0.592	11.876±1.013	11.611±1.198	11.58±1.184	9.97±1.224	8.561±1.567	9.36±2.214	9.929±1.66	6.647±2.676	8.235±1.097	8.457±0.916	10.192±0.461	9.888±0.693	8.352±0.473	8.331±0.552	7.912±0.857	8.287±0.535	11.219±0.49	11.305±0.326	11.478±0.385	9.34±3.875
18:2/16:0/18:2	LPL	52-4 TAG	872.8	599.4	5.928±1.043	4.615±0.817	4.857±1.067	5.579±0.957	4.721±0.836	4.332±0.731	6.603±0.733	7.241±0.548	5.219±1.48	7.493±0.045	7.274±1.661	5.339±0.358	4.598±1.129	3.68±0.72	4.337±0.849	3.675±0.6	4.742±1.309	4.944±1.549	6.627±0.801	4.112±1.909	4.895±1.494	5.382±1.034	5.492±0.248	7.03±0	5.581±1.844	6.242±0.556	5.266±1.179	6.915±0.441	4.625±1.55	2.267±0.678	2.474±1.043	3.148±0.893	3.047±1.935	2.793±1.252	3.335±1.613	7.555±0.443	6.971±0.815	6.04±0.417	6.342±0.665	6.062±0.889	6.669±0.656	8.514±2.468	8.172±0.721	7.033±0.884	6.135±3.655
18:2/16:1/18:2	LPoL	52-5 TAG	870.8	599.2	0.422±0.064	0.245±0.064	0.402±0.099	0.592±0.075	0.421±0.1	0.431±0.141	0.437±0.176	0.605±0.283	0.384±0.103	0.763±0.091	0.923±0.407	0.303±0.117	1.128±0.548	1.149±0.828	0.66±0.211	0.56±0.257	0.877±0.717	0.454±0.292	0.671±0.245	0.44±0.249	0.352±0.152	0.444±0.078	0.403±0.03	0.74±0	0.34±0.13	0.455±0.122	0.306±0.113	0.352±0.043	0.342±0.159	0.1±0.045	0.114±0.045	0.133±0.042	0.211±0.268	0.092±0.062	0.221±0.199	1.405±0.26	1.378±0.551	0.995±0.162	1.064±0.443	0.685±0.194	0.948±0.48	0.815±0.563	0.83±0.075	0.798±0.057	0.589±0.326
18:2/16:0/18:3	LPLn	52-5 TAG	870.8	575.3	0.476±0.064	0.315±0.109	0.503±0.108	0.73±0.066	0.49±0.1	0.523±0.143	0.439±0.228	0.615±0.307	0.307±0.197	0.49±0.204	0.278±0.076	0.318±0.135	1.231±0.715	1.416±1.149	0.792±0.232	0.704±0.309	1.014±0.809	0.566±0.309	0.785±0.3	0.54±0.298	0.405±0.161	0.484±0.098	0.396±0.032	0.747±0	0.361±0.149	0.497±0.149	0.328±0.131	0.388±0.028	0.407±0.205	0.121±0.056	0.107±0.039	0.132±0.03	0.166±0.13	0.14±0.061	0.235±0.237	0.691±0.132	0.834±0.244	0.58±0.112	0.894±0.267	0.63±0.262	0.863±0.372	0.891±0.581	0.88±0.018	0.633±0.178	0.592±0.344
18:0/18:1/18:0	SOS	54-1 TAG	906.9	605.3	0.329±0.129	0.553±0.126	0.4±0.109	0.311±0.038	0.391±0.14	0.548±0.17	0.331±0.057	0.21±0.041	0.22±0.022	0.136±0.023	0.134±0.078	0.247±0.092	0.291±0.043	0.325±0.121	0.317±0.109	0.413±0.146	0.32±0.134	0.308±0.118	0.325±0.185	0.306±0.153	0.23±0.074	0.231±0.041	0.276±0.065	0.186±0	0.368±0.233	0.35±0.094	0.312±0.119	0.264±0.088	0.291±0.133	0.267±0.074	0.419±0.135	0.34±0.11	0.286±0.059	0.461±0.19	0.284±0.135	0.241±0.014	0.26±0.067	0.241±0.062	0.235±0.028	0.361±0.267	0.283±0.135	0.326±0.208	0.216±0.052	0.248±0.035	0.649±0.574
20:0/16:0/18:1	AOP	54-1 TAG	906.9	577.4	0.076±0.02	0.103±0.016	0.102±0.026	0.081±0.017	0.099±0.023	0.113±0.029	0.156±0.018	0.117±0.033	0.14±0.021	0.095±0.014	0.118±0.078	0.085±0.026	0.072±0.007	0.085±0.029	0.092±0.012	0.099±0.021	0.081±0.023	0.082±0.029	0.078±0.016	0.082±0.027	0.079±0.023	0.068±0.011	0.071±0.015	0.065±0	0.095±0.03	0.077±0.004	0.087±0.028	0.089±0.02	0.069±0.021	0.103±0.018	0.135±0.058	0.158±0.049	0.147±0.027	0.142±0.054	0.082±0.024	0.109±0.02	0.093±0.037	0.106±0.045	0.099±0.015	0.11±0.032	0.134±0.06	0.061±0.013	0.06±0.01	0.075±0.011	0.069±0.003
18:1/18:0/18:1	OSO	54-2 TAG	904.9	603.4	3.887±1.206	5.108±0.763	4.572±0.765	3.938±0.824	3.975±0.416	5.168±1.022	3.869±0.57	2.535±0.512	2.649±0.279	1.978±0.27	1.953±0.741	2.804±1.076	2.368±0.411	2.794±0.8	3.028±0.812	3.432±0.474	2.379±0.743	2.811±0.416	2.672±0.824	2.685±1.078	2.209±0.357	1.853±0.441	2.425±0.569	1.456±0	2.692±1.2	2.298±0.538	2.402±0.764	1.87±0.264	1.862±0.491	2.167±0.25	3.214±1.151	2.769±0.834	1.742±0.772	2.516±0.935	2.369±1.038	2.122±0.111	2.46±0.627	2.143±0.496	2.086±0.28	2.446±0.997	2.334±0.768	2.045±0.814	1.811±0.17	1.966±0.204	3.051±1.432
18:1/20:1/16:0	OEP	54-2 TAG	904.9	631.4	0.742±0.44	0.811±0.305	0.846±0.404	0.431±0.07	0.464±0.107	0.912±0.347	0.436±0.064	0.266±0.069	0.294±0.052	0.258±0.053	0.236±0.086	0.289±0.083	0.228±0.075	0.324±0.175	0.355±0.11	0.464±0.077	0.266±0.142	0.34±0.059	0.324±0.043	0.493±0.361	0.326±0.039	0.268±0.069	0.264±0.046	0.143±0	0.241±0.065	0.189±0.039	0.21±0.044	0.161±0.016	0.187±0.032	0.267±0.039	0.318±0.119	0.315±0.079	0.197±0.091	0.278±0.111	0.264±0.094	0.277±0.036	0.272±0.069	0.29±0.082	0.235±0.034	0.229±0.022	0.309±0.083	0.168±0.061	0.196±0.039	0.225±0.013	0.172±0.055
18:1/18:1/18:1	OOO	54-3 TAG	902.8	603.4	10.238±1.225	10.221±0.919	10.518±0.645	10.121±0.949	9.52±0.869	10.27±1.046	9.708±0.54	8.504±0.711	10.034±3.221	7.211±0.268	8.022±0.174	7.789±2.151	7.786±1.096	8.386±1.369	9.522±1.36	9.027±1.343	7.285±1.394	8.593±0.735	8.166±0.876	7.378±0.995	8.261±0.715	6.108±1.317	8.257±1.918	6.592±0	9.193±1.578	7.192±1.906	8.632±2.828	6.688±1.713	5.547±0.517	5.85±2.075	7.436±2.702	7.01±1.906	4.026±2.408	5.091±1.389	5.872±1.799	7.667±0.256	8.187±1.42	7.072±1.138	6.882±1.022	6.875±1.761	6.988±1.1	6.136±2.663	6.448±0.182	6.198±0.309	7.331±0.74
18:1/18:0/18:2	OSL	54-3 TAG	902.8	605.5	2.183±0.077	2.289±0.521	2.238±0.426	2.188±0.053	2.049±0.102	2.356±0.421	2.41±0.215	2.179±0.035	1.685±0.398	1.702±0.021	1.733±0.108	1.642±0.347	1.554±0.182	1.507±0.256	1.655±0.249	1.667±0.234	1.591±0.389	1.673±0.611	2.093±0.345	1.417±0.387	1.305±0.104	1.271±0.192	1.71±0.334	1.264±0	1.584±0.266	1.604±0.299	1.509±0.35	1.536±0.175	1.232±0.227	0.851±0.121	1.286±0.668	1.307±0.464	1.025±0.592	1.071±0.184	1.312±0.865	1.841±0.124	1.893±0.292	1.814±0.368	1.875±0.339	2.007±0.747	1.962±0.447	1.941±0.427	1.763±0.278	1.5±0.136	1.462±0.545
18:1/18:2/18:1	OLO	54-4 TAG	900.8	601.4	9.358±0.387	7.813±1.014	8.696±0.651	8.739±0.301	8.004±0.788	8.159±0.716	8.402±0.214	8.598±0.053	9.063±2.713	7.56±0.066	8.352±0.877	6.909±1.475	7.274±0.41	6.854±0.822	8.002±0.687	7.122±1.263	6.991±1.451	7.466±1.019	8.062±0.623	6.297±1.333	7.379±1.317	6.201±1.238	7.951±1.327	8.559±0	8.344±1.479	8.845±1.333	9.027±1.45	8.858±1.027	7.14±1.967	3.861±1.511	4.791±2.376	5.328±1.781	3.269±2.11	3.521±1.017	4.45±1.684	8.154±0.123	8.15±0.553	7.2±1.157	7.158±1.145	6.779±1.446	7.146±0.705	8.209±0.63	8.229±0.381	6.663±0.246	6.226±2.704
18:2/18:1/18:2	LOL	54-5 TAG	898.8	601.3	6.233±1.502	3.903±1.264	4.951±1.02	5.808±0.487	4.847±0.622	4.45±1.141	5.939±0.818	7.221±0.613	5.068±1.282	6.278±0.316	7.295±1.633	4.275±0.761	4.647±0.496	3.439±1.025	4.469±0.451	3.495±0.935	4.334±1.504	4.411±1.843	6.006±0.964	3.338±1.896	3.792±1.6	3.703±0.91	4.907±0.946	6.645±0	4.771±1.915	5.62±1.415	4.817±0.906	5.924±0.62	3.926±1.648	1.178±0.553	1.529±1.046	1.899±0.815	1.882±1.689	1.4±0.732	2.223±1.884	6.544±0.485	6.268±0.752	5.552±1.209	5.96±1.417	5.67±1.576	5.94±0.745	7.611±2.521	7.123±1.032	4.745±0.675	4.81±2.87
18:2/18:2/18:2	LLL	54-6 TAG	896.8	599.4	2.893±1.565	1.138±0.488	1.918±0.68	2.829±0.512	1.946±0.459	1.751±0.799	2.715±1.185	4.346±1.248	2.095±1.269	3.576±0.789	4.653±2.342	1.491±0.243	3.081±0.874	2.285±1.11	2.29±0.505	1.707±0.637	2.651±1.688	2.334±1.993	3.587±1.067	1.848±1.578	1.518±1.051	1.676±0.513	2.054±0.44	3.894±0	1.906±1.028	2.533±0.878	1.706±0.557	2.506±0.429	1.643±0.915	0.296±0.159	0.344±0.232	0.482±0.214	0.765±0.794	0.453±0.278	0.966±1.173	3.682±0.796	3.656±1.091	3.076±1.125	3.893±1.42	3.565±1.379	3.74±1.285	5.294±3.754	4.423±1.114	2.176±0.544	2.548±1.535
aThe values represent the means ± SD; Abbreviations used are as follows: Ca, capric acid; La, lauric acid; M, myristic acid; Pe, pentadecanoic acid; P, palmitic acid; Po, pamitoleic acid; S, stearic acid; O, oleic acid; L, linoleic acid; Ln, linolenic acid; A,arachidic acid; E, Eicosenoic acid.
[truncated: 2 more columns]
